# Supplementary material for: Comparative Transcriptome Analysis Reveals Genetic Mechanisms of Sugarcane Aphid Resistance in Grain Sorghum
Source: Int J Mol Sci. 2021 Jul 1;22(13):7129. doi: 10.3390/ijms22137129 (PMC8268927; doi:10.3390/ijms22137129)
Supplement: Supplementary file 1 [file ijms-22-07129-s001.zip]

Archive with 1 entries (1 files):
- ijms-1261199-supplementary.pdf
